# Supplementary material for: Specific pathogen free ten gene-edited donor pigs for xenotransplantation
Source: Protein Cell. 2025 Aug 25;16(12):1002–16. doi: 10.1093/procel/pwaf075 (PMC12742852; doi:10.1093/procel/pwaf075)
Supplement: pwaf075_Supplementary_Data [file pwaf075_supplementary_data.zip]

Archive with 4 entries (4 files):
- pwaf075_suppl_Supplementary_Tables_S19.xlsx
- pwaf075_suppl_Supplementary_Figures_S1-S7_Tables_S3-S20.docx
- pwaf075_suppl_Supplementary_Tables_S12.xlsx
- pwaf075_suppl_Supplementary_Tables_S14.xlsx
