# Supplementary material for: Specific pathogen free ten gene-edited donor pigs for xenotransplantation
Source: Protein Cell. 2025 Aug 25;16(12):1002–16. doi: 10.1093/procel/pwaf075 (PMC12742852; doi:10.1093/procel/pwaf075)
Supplement: pwaf075_Supplementary_Data [file pwaf075_supplementary_data.zip › pwaf075_suppl_Supplementary_Tables_S12.xlsx]

## Sheet: Sheet1
Table S12. Generation of 10-GEC pigs
Sr#	Cloned pig ID	Gender	Date of embryo transfer	Surrogate dam	Date of birth	Birth weight（g）
1	33dDN10-GEC3F04P01	♂	2023.2.18	P820	2023.6.13	860
2	33dDN10-GEC3F04P02					450
3	33dDN10-GEC3F04P03					360
4	33dDN10-GEC3F04P04					480
5	33dDN10-GEC3F04P05					560
6	33dDN10-GEC3F04P06					900
7	33dDN10-GEC3F04P07					360
8	33dDN10-GEC3F04P08					570
9	33dDN10-GEC3F04P09					450
10	33dDN10-GEC3F04P10					580
11	33dDN10-GEC3F04P11					930
12	33dDN10-GEC3F04P12	♂	2023.2.23	P748	2023.6.18	700
13	33dDN10-GEC3F04P13					650
14	33dDN10-GEC3F04P14					670
15	33dDN10-GEC3F04P15				2023.6.19	940
16	33dDN10-GEC3F04P16	♂	2023.2.25	P885	2023.6.20	700
17	33dDN10-GEC3F04P17					550
18	33dDN10-GEC3F04P18					520
19	33dDN10-GEC3F04P19					620
20	33dDN10-GEC3F03P01	♂	2023.2.28	P905	2023.6.23	630
21	33dDN10-GEC3F03P02					870
22	33dDN10-GEC3F03P03					600
23	33dDN10-GEC3F03P04					1100
24	33dDN10-GEC3F03P05	♂	2023.2.28	P792	2023.6.23	510
25	33dDN10-GEC3F03P06					510
26	33dDN10-GEC3F03P07	♂	2023.2.28	P886	2023.6.25	920
27	33dDN10-GEC3F03P08					510
28	33dDN10-GEC3F03P09					740
29	33dDN10-GEC3F03P10	♂	2023.3.2	P873	2023.6.25	550
30	33dDN10-GEC3F03P11	♂	2023.3.2	P876	2023.6.27	480
31	33dDN10-GEC3F03P12					430
32	33dDN10-GEC3F03P13					/
33	33dDN10-GEC3F01P01	♂	2023.3.4	P892	2023.6.26	620
34	33dDN10-GEC3F01P02					680
35	33dDN10-GEC3F01P03	♂	2023.3.2	P902	2023.6.27	690
36	33dDN10-GEC3F01P04					850
37	33dDN10-GEC3F01P05					640
38	33dDN10-GEC3F01P06					400
39	33dDN10-GEC3F01P07					440
40	33dDN10-GEC3F01P08	♂	2023.3.4	P934	2023.6.28	540
41	33dDN10-GEC3F01P09					680
42	33dDN10-GEC3F01P10	♂	2023.3.7	P868	2023.6.30	610
43	33dDN10-GEC3F01P11					670
44	33dDN10-GEC3F01P12					960
45	33dDN10-GEC3F01P13					1100
46	33dDN10-GEC3F01P14					510
47	33dDN10-GEC3F01P15					1050
48	33dDN10-GEC3F01P16	♂	2023.3.7	P899	2023.6.30	570
49	33dDN10-GEC3F01P17					810
50	33dDN10-GEC3F01P18	♂	2023.3.4	P932	2023.6.30	480
51	33dDN10-GEC3F01P19					170
52	33dDN10-GEC3F01P20					580
53	33dDN10-GEC3F02P01	♂	2023.3.14	P864	2023.7.7	730
54	33dDN10-GEC3F02P02					970
55	33dDN10-GEC3F02P03					470
56	33dDN10-GEC3F02P04					720
57	33dDN10-GEC3F02P05					700
58	33dDN10-GEC3F02P06	♂	2023.3.14	P888	2023.7.7	780
59	33dDN10-GEC3F02P07					650
60	33dDN10-GEC3F02P08					820
61	33dDN10-GEC3F02P09	♂	2023.3.21	P920	2023.7.14	670
62	33dDN10-GEC3F02P10					690
63	33dDN10-GEC3F02P11				2023.7.15	720
64	33dDN10-GEC3F02P12	♂	2023.3.21	P877	2023.7.14	250
65	33dDN10-GEC3F01C2F01P01	♂	2023.4.15	P916	2023.8.2	550
66	33dDN10-GEC3F01C2F01P02					/
67	33dDN10-GEC3F01C2F01P03					780
68	33dDN10-GEC3F01C2F01P04					500
69	33dDN10-GEC3F01C2F01P05					970
70	33dDN10-GEC3F01C2F01P06				2023.8.3	1090
71	33dDN10-GEC3F01C2F01P07	♂	2023.4.15	P929	2023.8.9	560
72	33dDN10-GEC3F01C2F01P08					650
73	33dDN10-GEC3F01C2F01P09					850
74	DN10-GEC3F04P06P01	♂	2023.11.7	P1240	2024.3.2	/
75	DN10-GEC3F04P06P02					380
76	DN10-GEC3F04P16P01	♂	2023.11.7	P1262	2024.3.4	/
77	DN10-GEC3F04P16P02					290
78	DN10-GEC3F04P16P03					430
79	DN10-GEC3F04P16P04					440
80	DN10-GEC3F04P16P05	♂	2023.11.9	P1211	2024.3.5	700
81	DN10-GEC3F04P16P06					660
82	DN10-GEC3F04P16P07					670
83	DN10-GEC3F04P16P08					340
84	DN10-GEC3F04P16P09					310
85	DN10-GEC3F04P16P10					700
86	DN10-GEC3F04P16P11	♂	2023.1.7	P1223	2024.3.5	590
87	DN10-GEC3F04P16P12	♂	2023.11.9	P1256	2024.3.6	500
88	DN10-GEC3F04P16P13					260
89	DN10-GEC3F04P16P14					380
90	DN10-GEC3F04P16P15					550
91	DN10-GEC3F04P16P16					540
92	DN10-GEC3F04P16P17					430
93	DN10-GEC3F04P16P18					500
94	DN10-GEC3F04P06P03	♂	2023.11.14	P1238	2024.3.8	580
95	DN10-GEC3F04P06P04					690
96	DN10-GEC3F04P06P05					520
97	DN10-GEC3F04P06P06					410
98	DN10-GEC3F04P06P07					440
99	DN10-GEC3F04P16P19	♂	2023.11.14	P1241	2024.3.8	310
100	DN10-GEC3F04P16P20					310
101	DN10-GEC3F04P16P21					620
102	DN10-GEC3F04P16P22					440
103	DN10-GEC3F04P16P23					600
104	DN10-GEC3F04P16P24					470
105	DN10-GEC3F04P16P25					280
106	DN10-GEC3F04P16P26	♂	2023.11.14	P1257	2024.3.8	/
107	DN10-GEC3F04P16P27					/
108	DN10-GEC3F04P16P28					370
109	DN10-GEC3F04P16P29					230
110	DN10-GEC3F04P16P30					430
111	DN10-GEC3F04P16P31					/
112	DN10-GEC3F04P16P32	♀	2023.11.14	P1200	2024.3.10	710
113	DN10-GEC3F04P16P33	♂				740
114	DN10-GEC3F04P16P34	♂	2023.11.18	P1236	2024.3.12	450
115	DN10-GEC3F04P16P35					330
116	DN10-GEC3F04P16P36					270
117	DN10-GEC3F04P16P37					/
118	DN10-GEC3F04P06P08	♂	2023.11.21	P1215	2024.3.17	/
119	DN10-GEC3F04P06P09					/
120	DN10-GEC3F04P06P10					/
121	DN10-GEC3F04P06P11					260
122	DN10-GEC3F04P06P12					/
123	DN10-GEC3F04P06P13					/
124	DN10-GEC3F04P12P01	♂	2023.11.28	P1255	2024.3.24	/
125	DN10-GEC3F04P12P02					520
126	DN10-GEC3F04P12P03					390
127	DN10-GEC3F04P12P04					/
128	DN10-GEC3F04P12P05					/
129	DN10-GEC3F04P12P06					620
130	DN10-GEC3F04P12P07	♂	2023.11.30	P1247	2024.3.24	/
131	DN10-GEC3F04P12P08					/
132	DN10-GEC3F04P12P09					170
133	DN10-GEC3F04P12P10					420
134	Mummified fetuses so no tag. No.		2023.12.2	P1190	2024.3.27	/
135						/
136						/
137	DN10-GEC3F03P07P01	♂	2023.12.7	P1217	2024.4.2	/
138	DN10-GEC3F03P07P02					/
139	DN10-GEC3F03P07P03	♂	2023.12.12	P1202	2024.4.5	350
140	DN10-GEC3F03P07P04					430
141	DN10-GEC3F03P07P05					/
142	DN10-GEC3F03P07P06					400
143	DN10-GEC3F03P07P07					480
144	DN10-GEC3F03P07P08					610
145	DN10-GEC3F03P07P09	♂	2023.12.12	P1218	2024.4.5	430
146	DN10-GEC3F03P07P10					670
147	DN10-GEC3F03P07P11					490
148	DN10-GEC3F03P07P12					/
149	DN10-GEC3F03P07P13					/
150	DN10-GEC3F03P07P14					340
151	DN10-GEC3F03P07P15					890
152	DN10-GEC3F03P07P16					510
153	DN10-GEC3F03P07P17					410
154	DN10-GEC3F03P07P18
155	DN10-GEC3F04P12P11	♂	2024.1.11	P1232	2024.5.5	800
156	DN10-GEC3F04P12P12					980
157	DN10-GEC3F04P12P13					540
158	DN10-GEC3F04P12P14					600
159	DN10-GEC3F04P12P15					940
160	DN10-GEC3F04P12P16					950
161	DN10-GEC3F04P12P17	♂	2024.1.13	P1213	2024.5.6	750
162	DN10-GEC3F04P12P18					490
163	DN10-GEC3F04P12P19					710
164	DN10-GEC3F04P12P20					800
165	DN10-GEC3F04P12P21					750
166	DN10-GEC3F04P12P22					850
167	DN10-GEC3F04P12P23					730
168	DN10-GEC3F04P12P24					620
169	33dDN10-GEC3F01C2F01P10	♂	2024.1.20	P1439	2024.5.13	750
170	33dDN10-GEC3F01C2F01P11					860
171	33dDN10-GEC3F01C2F01P12					690
172	33dDN10-GEC3F01C2F01P13					830
173	33dDN10-GEC3F01C2F01P14	♂	2024.1.30	P1207	2024.5.23	330
174	33dDN10-GEC3F01C2F01P15					750
175	DN10-GEC3F04P12P25	♂	2024.2.5	P1333	2024.5.31	860
176	DN10-GEC3F04P12P26					500
177	DN10-GEC3F04P12P27					700
178	DN10-GEC3F04P12P28					680
179	DN10-GEC3F04P12P29	♂	2024.2.7	P1540	2024.5.31	860
180	DN10-GEC3F04P12P30					980
181	DN10-GEC3F04P12P31					440
182	DN10-GEC3F04P12P32					1030
183	DN10-GEC3F04P12P33					1210
184	DN10-GEC3F04P12P34	♂	2024.2.7	P1538	2024.5.31	910
185	DN10-GEC3F04P12P35					560
186	DN10-GEC3F04P12P36					350
187	DN10-GEC3F04P12P37					980
188	DN10-GEC3F04P12P38					720
189	DN10-GEC3F04P12P39					650
190	DN10-GEC3F04P12P40					920
191	DN10-GEC3F04P12P41	♂	2024.2.7	P1355	2024.5.31	1080
192	DN10-GEC3F04P12P42					530
193	DN10-GEC3F04P12P43	♂	2024.2.5	P1314	2024.6.3	340
194	DN10-GEC3F04P12P44					600
195	DN10-GEC3F04P12P45					500
196	DN10-GEC3F04P12P46					560
197	DN10-GEC3F04P12P47	♂	2024.2.22	P1541	2024.6.15	470
198	DN10-GEC3F04P12P48					700
199	DN10-GEC3F04P12P49					580
200	DN10-GEC3F04P12P50					/
201	DN10-GEC3F04P12P51					/
202	DN10-GEC3F04P12P52					290
203	DN10-GEC3F04P12P53					810
204	DN10-GEC3F04P12P54					290
205	DN10-GEC3F04P12P55	♂	2024.2.22	P1551	2024.6.15	770
206	DN10-GEC3F04P12P56					920
207	DN10-GEC3F04P12P57					590
208	DN10-GEC3F04P12P58					390
209	DN10-GEC3F04P12P59					810
210	DN10-GEC3F04P12P60					1010
211	DN10-GEC3F04P12P61					1010
212	DN10-GEC3F04P12P62					610
213	DN10-GEC3F04P12P63					760
214	DN10-GEC3F04P12P64	♂	2024.2.22	P1525	2024.6.15	910
215	DN10-GEC3F04P12P65					420
216	DN10-GEC3F04P12P66					630
217	DN10-GEC3F04P12P67					/
218	DN10-GEC3F04P12P68					410
219	DN10-GEC3F04P12P69					390
220	DN10-GEC3F04P12P70	♂	2024.2.24	P1374	2024.6.17	680
221	DN10-GEC3F04P12P71					400
222	DN10-GEC3F04P12P72					200
223	DN10-GEC3F04P12P73					600
224	DN10-GEC3F04P12P74					680
225	DN10-GEC3F04P12P75					580
226	DN10-GEC3F04P12P76					590
227	DN10-GEC3F04P12P77					820
228	DN10-GEC3F04P12P78					970
229	DN10-GEC3F04P12P79					/
230	DN10-GEC3F04P12P80	♂	2024.2.24	P1531	2024.6.17	890
231	DN10-GEC3F04P12P81					490
232	DN10-GEC3F04P12P82					610
233	DN10-GEC3F04P12P83					460
234	DN10-GEC3F04P12P84					740
235	DN10-GEC3F04P12P85					850
236	DN10-GEC3F04P12P86	♂	2024.2.22	P1522	2024.6.17	430
237	DN10-GEC3F04P12P87					680
238	DN10-GEC3F04P12P88					450
239	DN10-GEC3F04P12P89					470
240	DN10-GEC3F04P12P90					630
241	DN10-GEC3F04P12P91					1000
242	DN10-GEC3F04P12P92	♂	2024.2.24	P1343	2024.6.17	500
243	DN10-GEC3F04P12P93					370
244	DN10-GEC3F04P12P94					600
245	DN10-GEC3F04P12P95					520
246	DN10-GEC3F04P12P96					340
247	DN10-GEC3F04P12P97					640
248	DN10-GEC3F04P12P98					430
249	DN10-GEC3F04P12P99	♂	2024.2.22	P1413	2024.6.18	460
250	DN10-GEC3F04P12P100					/
251	DN10-GEC3F04P12P101					600
252	DN10-GEC3F04P12P102	♂	2024.2.27	P1187	2024.6.21	/
253	DN10-GEC3F04P12P103					670
254	DN10-GEC3F04P12P104					410
255	DN10-GEC3F04P12P105					910
256	DN10-GEC3F04P12P106					540
257	DN10-GEC3F04P12P107					1020
258	DN10-GEC3F04P12P108	♂	2024.2.27	P1254	2024.6.21	640
259	DN10-GEC3F04P12P109					690
260	DN10-GEC3F04P12P110					610
261	DN10-GEC3F04P12P111					640
262	DN10-GEC3F04P12P112					780
263	DN10-GEC3F04P12P113					670
264	DN10-GEC3F04P12P114					600
265	DN10-GEC3F04P12P115	♂	2024.2.29	P1395	2024.6.22	720
266	DN10-GEC3F04P12P116					790
267	DN10-GEC3F04P12P117	♂	2024.2.29	P1351	2024.6.23	660
268	DN10-GEC3F04P12P118					270
269	DN10-GEC3F04P12P119					390
270	DN10-GEC3F04P12P120					700
271	DN10-GEC3F04P12P121					/
272	DN10-GEC3F04P12P122					290
273	DN10-GEC3F04P12P123					640
274	DN10-GEC3F04P12P124					270
275	DN10-GEC3F04P12P125					420
276	DN10-GEC3F04P12P126					450
277	DN10-GEC3F04P12P127	♂	2024.3.2	P1514	2024.6.24	1160
278	DN10-GEC3F04P12P128					300
279	DN10-GEC3F04P12P129					640
280	DN10-GEC3F04P12P130					810
281	DN10-GEC3F04P12P131					1080
282	DN10-GEC3F04P12P132					680
283	DN10-GEC3F04P12P133					510
284	DN10-GEC3F04P12P134					1020
285	DN10-GEC3F04P12P135					720
286	DN10-GEC3F04P12P136	♂	2024.3.2	P1328	2024.6.24	540
287	DN10-GEC3F04P12P137					450
288	DN10-GEC3F04P12P138					460
289	DN10-GEC3F04P12P139					450
290	DN10-GEC3F04P12P140					330
291	DN10-GEC3F04P12P141					600
292	DN10-GEC3F04P12P142					460
293	DN10-GEC3F04P12P143					500
294	DN10-GEC3F04P12P144					330
295	DN10-GEC3F04P12P145					350
296	DN10-GEC3F04P12P146					610
297	DN10-GEC3F04P12P147	♂	2024.3.2	P1435	2024.6.24	490
298	DN10-GEC3F04P12P148					650
299	DN10-GEC3F04P12P149					1090
300	DN10-GEC3F04P12P150					960
301	DN10-GEC3F04P12P151					610
302	DN10-GEC3F04P12P152	♂	2024.2.29	P1519	2024.6.25	/
303	DN10-GEC3F04P12P153					210
304	DN10-GEC3F04P12P154					400
305	DN10-GEC3F04P12P155					590
306	DN10-GEC3F04P12P156					320
307	DN10-GEC3F04P12P157					470
308	DN10-GEC3F04P12P158	♂	2024.3.2	P1425	2024.6.27	/
309	DN10-GEC3F04P12P159					220
310	DN10-GEC3F04P12P160					400
311	DN10-GEC3F04P12P161					700
312	DN10-GEC3F04P12P162	♂	2024.3.2	P1324	2024.6.27	220
313	DN10-GEC3F04P12P163					360
314	DN10-GEC3F04P12P164					460
315	DN10-GEC3F04P12P165					250
316	DN10-GEC3F04P12P166					450
317	DN10-GEC3F04P12P167					370
318	DN10-GEC3F04P12P168					400
319	DN10-GEC3F04P12P169					300
320	DN10-GEC3F04P12P170					570
321	DN10-GEC3F04P12P171	♂	2024.3.21	P1454	2024.7.13	530
322	DN10-GEC3F04P12P172					620
323	DN10-GEC3F04P12P173	♂	2024.3.23	P1357	2024.7.16	610
324	DN10-GEC3F04P12P174					880
325	DN10-GEC3F04P12P175					810
326	DN10-GEC3F04P12P176					800
327	DN10-GEC3F04P12P177					800
328	DN10-GEC3F02P02P01	♂	2024.5.23	P1492	2024.9.14	880
329	DN10-GEC3F02P02P02					750
330	DN10-GEC3F02P02P03					650
331	DN10-GEC3F02P02P04	♂	2024.5.28	P1528	2024.9.15	950
332	DN10-GEC3F02P02P05					710
333	DN10-GEC3F02P02P06					800
334	DN10-GEC3F02P02P07	♂	2024.5.28	P1228	2024.9.19	560
335	DN10-GEC3F02P02P08					790
336	DN10-GEC3F02P02P09					900
337	DN10-GEC3F02P02P10					380
338	DN10-GEC3F02P02P11					340
339	DN10-GEC3F02P02P12					450
340	DN10-GEC3F02P02P13					310
341	DN10-GEC3F02P02P14					610
342	DN10-GEC3F02P02P15	♂	2024.5.25	P1544	2024.9.20	510
343	DN10-GEC3F02P02P16					620
344	DN10-GEC3F02P02P17	♂	2024.5.28	P1471	2024.9.20	600
345	DN10-GEC3F02P02P18					620
346	DN10-GEC3F02P02P19					480
347	DN10-GEC3F02P02P20					600
348	DN10-GEC3F02P02P21				2024.9.21	710
349	DN10-GEC3F02P02P22	♂	2024.5.28	P1494	2024.9.22	940
350	DN10-GEC3F02P02P23					270
351	DN10-GEC3F02P02P24					690
352	DN10-GEC3F02P02P25					890
353	DN10-GEC3F02P02P26				2024.9.23	360
354	DN10-GEC3F02P02P27					380
355	DN10-GEC3F02P02P28					/
356	DN10-GEC3F04P12P178	♂	2024.6.1	P1449	2024.9.24	230
357	DN10-GEC3F04P12P179					700
358	DN10-GEC3F04P12P180					390
359	DN10-GEC3F04P12P181					830
360	DN10-GEC3F04P12P182					430
361	DN10-GEC3F04P12P183	♂	2024.6.11	P1478	2024.10.3	470
362	DN10-GEC3F04P12P184					680
363	DN10-GEC3F04P12P185					810
364	DN10-GEC3F04P12P186					580
365	DN10-GEC3F04P12P187					980
366	DN10-GEC3F04P12P188					870
367	DN10-GEC3F04P12P189	♂	2024.6.11	P1568	2024.10.3	320
368	DN10-GEC3F04P12P190					360
369	DN10-GEC3F04P12P191					360
370	DN10-GEC3F04P12P192	♂	2024.6.8	P1469	2024.10.3	190
371	DN10-GEC3F04P12P193					610
372	DN10-GEC3F04P12P194	♂	2024.6.11	P1564	2024.10.3	420
373	DN10-GEC3F04P12P195					240
374	DN10-GEC3F04P12P196					550
375	DN10-GEC3F04P12P197					380
376	DN10-GEC3F04P12P198					430
377	DN10-GEC3F04P12P199				2024.10.4	420
378	DN10-GEC3F04P12P200	♂	2024.6.11	P1405	2024.10.4	380
379	DN10-GEC3F04P12P201					470
380	DN10-GEC3F04P12P202	♂	2024.6.13	P1580	2024.10.5	370
381	DN10-GEC3F04P12P203					410
382	DN10-GEC3F04P12P204					550
383	DN10-GEC3F04P12P205					490
384	DN10-GEC3F04P12P206					570
385	DN10-GEC3F04P12P207					390
386	DN10-GEC3F04P12P208					430
387	DN10-GEC3F04P12P209					900
388	DN10-GEC3F04P12P210					310
389	DN10-GEC3F04P12P211					1000
390	DN10-GEC3F04P12P212					390
391	DN10-GEC3F04P12P213	♂	2024.6.13	P1295	2024.10.5	260
392	DN10-GEC3F04P12P214					360
393	DN10-GEC3F04P12P215					450
394	DN10-GEC3F04P12P216					/
395	DN10-GEC3F04P12P217					250
396	DN10-GEC3F04P12P218					270
397	DN10-GEC3F04P12P219					410
398	DN10-GEC3F04P12P220					560
399	DN10-GEC3F04P12P221					480
400	DN10-GEC3F04P12P222					280
401	DN10-GEC3F04P12P223					580
402	DN10-GEC3F04P12P224	♂	2024.6.13	P1406	2024.10.5	420
403	DN10-GEC3F04P12P225					480
404	DN10-GEC3F04P12P226				2024.10.6	420
405	DN10-GEC3F04P12P227					230
406	DN10-GEC3F04P12P228					280
407	DN10-GEC3F04P12P229	♂	2024.6.11	P1561	2024.10.6	840
408	DN10-GEC3F04P12P230	♂	2024.6.15	P1216	2024.10.7	610
409	DN10-GEC3F04P12P231					800
410	DN10-GEC3F04P12P232					820
411	DN10-GEC3F04P12P233					830
412	DN10-GEC3F04P12P234					930
413	DN10-GEC3F04P12P235					730
414	DN10-GEC3F04P12P236	♂	2024.6.15	P1547	2024.10.7	790
415	DN10-GEC3F04P12P237					880
416	DN10-GEC3F04P12P238	♂	2024.6.15	P1579	2024.10.7	100
417	DN10-GEC3F04P12P239	♂	2024.6.18	P1495	2024.10.10	700
418	DN10-GEC3F04P12P240					750
419	DN10-GEC3F04P12P241					540
420	DN10-GEC3F04P12P242					390
421	DN10-GEC3F04P12P243	♂	2024.6.18	P1388	2024.10.10	480
422	DN10-GEC3F04P12P244					330
423	DN10-GEC3F04P12P245					390
424	DN10-GEC3F04P12P246					460
425	DN10-GEC3F04P12P247					480
426	DN10-GEC3F04P12P248					640
427	DN10-GEC3F04P12P249				2024.10.11	630
428	DN10-GEC3F04P12P250	♂	2024.6.18	P1366	2024.10.10	390
429	DN10-GEC3F04P12P251					290
430	DN10-GEC3F04P12P252					630
431	DN10-GEC3F04P12P253				2024.10.11	550
432	DN10-GEC3F04P12P254					600
433	DN10-GEC3F04P12P255					650
434	DN10-GEC3F04P12P256					550
435	DN10-GEC3F04P12P257	♂	2024.6.15	P1473	2024.10.10	570
436	DN10-GEC3F04P12P258					770
437	DN10-GEC3F04P12P259	♂	2024.6.18	P1410	2024.10.13	/
438	DN10-GEC3F04P12P260					340
439	DN10-GEC3F04P12P261					620
440	DN10-GEC3F04P12P262					400
441	DN10-GEC3F04P12P263	♂	2024.6.21	P1409	2024.10.13	540
442	DN10-GEC3F04P12P264					650
443	DN10-GEC3F04P12P265					400
444	DN10-GEC3F04P12P266					400
445	DN10-GEC3F04P12P267	♂	2024.6.22	P1575	2024.10.14	670
446	DN10-GEC3F04P12P268					660
447	DN10-GEC3F04P12P269					890
448	DN10-GEC3F04P12P270					490
449	DN10-GEC3F04P12P271					690
450	DN10-GEC3F04P12P272					830
451	DN10-GEC3F04P12P273					940
452	DN10-GEC3F04P12P274					800
453	DN10-GEC3F04P12P275					690
454	DN10-GEC3F04P12P276					780
455	DN10-GEC3F04P12P277	♂	2024.6.22	P1480	2024.10.14	460
456	DN10-GEC3F04P12P278					270
457	DN10-GEC3F04P12P279					400
458	DN10-GEC3F04P12P280					430
459	DN10-GEC3F04P12P281					410
460	DN10-GEC3F04P12P282					690
461	DN10-GEC3F04P12P283					430
462	DN10-GEC3F04P12P284					460
463	DN10-GEC3F04P12P285					270
464	DN10-GEC3F04P12P286					420
465	DN10-GEC3F04P12P287	♂	2024.6.21	P1559	2024.10.14	640
466	DN10-GEC3F04P12P288					520
467	DN10-GEC3F04P12P289					480
468	DN10-GEC3F04P12P290					350
469	DN10-GEC3F04P12P291					720
470	DN10-GEC3F04P12P292	♂	2024.6.21	P1426	2024.10.16	570
471	DN10-GEC3F04P12P293	♂	2024.6.21	P1403	2024.10.16	360
472	DN10-GEC3F04P12P294					540
473	DN10-GEC3F04P12P295					450
474	DN10-GEC3F04P12P296				2024.10.17	650
475	DN10-GEC3F04P12P297	♂	2024.6.225	P1491	2024.10.17	820
476	DN10-GEC3F04P12P298					620
477	DN10-GEC3F04P12P299					610
478	DN10-GEC3F04P12P300					620
479	DN10-GEC3F04P12P301					490
480	DN10-GEC3F04P12P302					620
481	DN10-GEC3F04P12P303					710
482	DN10-GEC3F04P12P304					500
483	DN10-GEC3F04P12P305					580
484	DN10-GEC3F04P12P306					720
485	DN10-GEC3F04P12P307					800
486	DN10-GEC3F04P12P308					600
487	DN10-GEC3F04P12P309	♂	2024.6.25	P1376	2024.10.17	460
488	DN10-GEC3F04P12P310	♂	2024.6.27	P1499	2024.10.19	760
489	DN10-GEC3F04P12P311					690
490	DN10-GEC3F04P12P312					680
491	DN10-GEC3F04P12P313	♂	2024.6.29	P1412	2024.10.21	580
492	DN10-GEC3F04P12P314					620
493	DN10-GEC3F04P12P315					700
494	DN10-GEC3F04P12P316					360
495	DN10-GEC3F04P12P317					1200
496	DN10-GEC3F04P12P318	♂	2024.6.26	P1552	2024.10.22	980
497	DN10-GEC3F04P12P319					640
498	DN10-GEC3F04P12P320					760
499	DN10-GEC3F04P12P321	♂	2024.6.26	P1493	2024.10.22	390
500	DN10-GEC3F04P12P322	♂	2024.7.2	P1475	2024.10.24	580
501	DN10-GEC3F04P12P323					640
502	DN10-GEC3F04P12P324					970
503	DN10-GEC3F04P12P325					/
504	DN10-GEC3F04P12P326					830
505	DN10-GEC3F04P12P327	♂	2024.7.2	P1286	2024.10.27	230
506	DN10-GEC3F04P12P328					410
507	DN10-GEC3F04P12P329					380
508	DN10-GEC3F04P12P330					330
509	DN10-GEC3F04P12P331					480
510	DN10-GEC3F04P12P332					850
511	DN10-GEC3F04P12P333	♂	2024.7.2	P1483	2024.10.27	500
512	DN10-GEC3F04P12P334					570
513	DN10-GEC3F04P12P335					420
514	DN10-GEC3F04P12P336					550
515	DN10-GEC3F04P12P337					760
516	DN10-GEC3F04P12P338	♂	2024.9.14	P1292	2025.1.9
517	DN10-GEC3F04P12P339					560
518	DN10-GEC3F04P12P340					550
519	DN10-GEC3F04P12P341					480
520	DN10-GEC3F04P12P342					800
521	DN10-GEC3F04P12P343					590
522	DN10-GEC3F04P12P344	♂	2024.9.17	P1591	2025.1.9	560
523	DN10-GEC3F04P12P345					660
524	DN10-GEC3F04P12P346					520
525	DN10-GEC3F04P12P347					400
526	DN10-GEC3F04P12P348					560
527	DN10-GEC3F04P12P349					600
528	DN10-GEC3F04P12P350					700
529	DN10-GEC3F04P12P351					430
530	DN10-GEC3F04P12P352	♂	2024.9.16	P1616	2025.1.11	640
531	DN10-GEC3F04P12P353					630
532	DN10-GEC3F04P12P354					450
533	DN10-GEC3F04P12P355					830
534	DN10-GEC3F04P12P356					640
535	DN10-GEC3F04P12P357					470
536	DN10-GEC3F04P12P358	♂	2024.9.21	P1687	2025.1.13	610
537	DN10-GEC3F04P12P359					650
538	DN10-GEC3F04P12P360					600
539	DN10-GEC3F04P12P361					830
540	DN10-GEC3F04P12P362	♂	2024.9.21	P1605	2025.1.13	630
541	DN10-GEC3F04P12P363					290
542	DN10-GEC3F04P12P364	♂	2024.9.21	P1644	2025.1.13	440
543	DN10-GEC3F04P12P365					730
544	DN10-GEC3F04P12P366					720
545	DN10-GEC3F04P12P367	♂	2024.9.21	P1411	2025.1.16	560
546	DN10-GEC3F04P12P368					840
547	DN10-GEC3F04P12P369					490
548	DN10-GEC3F04P12P370					700
549	DN10-GEC3F04P12P371					720
550	DN10-GEC3F04P12P372	♂	2024.9.24	P1650	2025.1.17	730
551	DN10-GEC3F04P12P373					750
552	DN10-GEC3F04P12P374					800
553	DN10-GEC3F04P12P375					910
554	DN10-GEC3F04P12P376	♂	2024.9.26	P1639	2025.1.21	700
555	DN10-GEC3F04P12P377					430
556	DN10-GEC3F04P12P378					830
557	DN10-GEC3F04P12P379					650
558	DN10-GEC3F04P12P380					820
559	DN10-GEC3F04P12P381					600
560	DN10-GEC3F04P12P382	♂	2024.10.1	P1662	2025.1.23	430
561	DN10-GEC3F04P12P383					910
562	DN10-GEC3F04P12P384					980
563	DN10-GEC3F04P12P385					780
564	DN10-GEC3F04P12P386	♂	2024.10.1	P1614	2025.1.23	880
565	DN10-GEC3F04P12P387					610
566	DN10-GEC3F04P12P388					550
567	DN10-GEC3F04P12P389					490
568	DN10-GEC3F04P12P390					780
569	DN10-GEC3F04P12P391					550
570	DN10-GEC3F04P12P392					280
571	DN10-GEC3F04P12P393					960
572	DN10-GEC3F04P12P394	♂	2024.10.1	P1610	2025.1.26	250
573	DN10-GEC3F04P12P395					490
574	DN10-GEC3F04P12P396					590
575	DN10-GEC3F04P12P397					620
576	DN10-GEC3F04P12P398					470
577	DN10-GEC3F04P12P399	♂	2024.10.5	P1664	2025.1.27	620
578	DN10-GEC3F04P12P400					550
579	DN10-GEC3F04P12P401					660
580	DN10-GEC3F04P12P402					680
581	DN10-GEC3F04P12P403					290
582	DN10-GEC3F04P12P404					/
